# Supplementary material for: Prediction of Putative Epitope Peptides against BaeR Associated with TCS Adaptation in Acinetobacter baumannii Using an In Silico Approach
Source: Medicina (Kaunas). 2023 Feb 11;59(2):343. doi: 10.3390/medicina59020343 (PMC9959147; doi:10.3390/medicina59020343)
Supplement: Supplementary file 1 [file medicina-59-00343-s001.zip]

Archive with 2 entries (2 files):
- medicina-2048883-Figure S1.pdf
- medicina-2048883-Table S1.pdf
